# Supplementary material for: Degradation of Synthetic and Natural Textile Materials Using Streptomyces Strains: Model Compost and Genome Exploration for Potential Plastic-Degrading Enzymes
Source: Microorganisms. 2025 Aug 1;13(8):1800. doi: 10.3390/microorganisms13081800 (PMC12388512; doi:10.3390/microorganisms13081800)
Supplement: Supplementary file 1 [file microorganisms-13-01800-s001.zip]

Archive with 1 entries (1 files):
- microorganisms-3714503-supplementary.pdf
